# Supplementary material for: Diversity of the cladocerans (Crustacea, Branchiopoda) in the Republic of Tyva, Russian Federation
Source: Biodivers Data J. 2025 Oct 6;13:e163656. doi: 10.3897/BDJ.13.e163656 (PMC12519088; doi:10.3897/BDJ.13.e163656)
Supplement: Supplementary material 1 — Belonging of each cladoceran species to taxa [file bdj-13-e163656-s001.xlsx]

## Sheet: list
	Species	Planktonic/neustonic/bento-phytophylous
1	Acroperus harpae (Baird, 1834)	BF
2	Alona affinis (Leydig, 1860)	BF
3	Alona costata Sars, 1862	BF
4	Alona floessneri Sinev, Alonso & Sheveleva, 2009	BF
5	Alona guttata Sars, 1862	BF
6	Alona irinae Sinev, Alonso & Sheveleva, 2010	BF
7	Alona quadrangularis (O.F.Müler, 1776)	BF
8	Alona rustica Scott, 1895	BF
9	Alonella excisa (Fischer, 1854)	BF
10	Alonella exigua (Lilljeborg, 1853)	BF
11	Alonella nana (Baird, 1843)	BF
12	Bosmina (Bosmina) longirostris (O.F.Müller, 1776)	PL
13	Bosmina (Eubosmina) coregoni Baird, 1858	PL
14	Bythotrephes longimanus (Leydig, 1860)	PL
15	Camptocercus rectirostris Schödler, 1862	BF
16	Camptocercus uncinatus Smirnov, 1972	BF
17	Ceriodaphnia affinis Lilljeborg, 1902	PL
18	Ceriodaphnia dubia Richard, 1894	PL
19	Ceriodaphnia laticaudata P.E.Müller, 1868	PL
20	Ceriodaphnia pulchella Sars, 1863	PL
21	Ceriodaphnia quadrangula (O.F.Müller, 1785)	PL
22	Ceriodaphnia reticulata (Jurine, 1820)	PL
23	Ceriodaphnia setosa Matile, 1891	PL
24	Chydorus sphaericus (O.F.Müller, 1776)	BF
25	Coronatella rectangula (Sars, 1862)	BF
26	Daphnia (Ctenodaphnia) magna Straus, 1820	PL
27	Daphnia (Ctenodaphnia) similis Claus, 1877	PL
28	Daphnia (Ctenodaphnia) sinensis Gu, Xu, Li, Dumont & Han, 2014	PL
29	Daphnia (Ctenodaphnia) triquetra Sars, 1903	PL
30	Daphnia (Daphnia) cristata Sars, 1862	PL
31	Daphnia (Daphnia) cucullata Sars, 1863	PL
32	Daphnia (Daphnia) curvirostris Eylmann, 1888	PL
33	Daphnia (Daphnia) galeata Sars, 1864	PL
34	Daphnia (Daphnia) hyalina Leydig, 1860	PL
35	Daphnia (Daphnia) longispina (O.F.Müller, 1776)	PL
36	Daphnia (Daphnia) pulex Leydig, 1860	PL
37	Diaphanosoma brachyurum (Lievin, 1848)	PL
38	Disparalona rostrata (Koch, 1841)	BF
39	Dunhevedia crassa King, 1854	BF
40	Eurycercus (Eurycercus) lamellatus (O.F.Müller, 1776)	BF
41	Graptoleberis testudinaria (Fischer, 1851)	BF
42	Holopedium gibberum Zaddach, 1855	PL
43	Ilyocryptus acutifrons Sars, 1862	BF
44	Ilyocryptus agilis Kurz, 1878	BF
45	Kurzia latissima (Kurz, 1875)	BF
46	Lathonura rectirostris (O.F.Müller, 1785)	BF
47	Leptodora kindti (Focke, 1844)	PL
48	Macrothrix hirsuticornis Norman & Brady, 1867	BF
49	Macrothrix rosea (Liévin, 1848)	BF
50	Macrothrix tabrizensis Dumont, Silva Briano & Subhash Babu, 2002	BF
51	Megafenestra aurita (Fischer, 1849)	NE
52	Moina belli Gurney, 1904	PL
53	Moina brachiata (Jurine, 1820)	PL
54	Moina macrocopa (Straus, 1820)	PL
55	Moina mongolica Daday, 1901	PL
56	Monospilus dispar Sars, 1862	BF
57	Oxyurella tenuicaudis (Sars, 1862)	BF
58	Peracantha truncata (O.F.Müller, 1785)	BF
59	Picripleuroxus laevis (Sars, 1862)	BF
60	Picripleuroxus striatus (Schödler, 1862)	BF
61	Pleuroxus aduncus (Jurine, 1820)	BF
62	Pleuroxus pamirensis (Werestschagin, 1923)	BF
63	Pleuroxus trigonellus (O.F.Müller, 1776)	BF
64	Pleuroxus uncinatus (Baird, 1850)	BF
65	Polyphemus pediculus (Linnaeus, 1761)	PL
66	Prendalona werestshagini (Sinev, 1999)	BF
67	Scapholeberis mucronata (O.F.Müller, 1776)	NE
68	Scapholeberis rammneri Dumont & Pensaert, 1983	NE
69	Scapholeberis smirnovi Garibian, Neretina, Taylor & Kotov, 2020	NE
70	Sida crystallina (O.F.Müller, 1776)	BF
71	Simocephalus congener (De Geer, 1778)	BF
72	Simocephalus exspinosus (De Geer, 1778)	BF
73	Simocephalus mixtus Sars, 1903	BF
74	Simocephalus vetulus (O.F.Müller, 1776)	BF
75	Tretocephala ambigua (Lilljeborg, 1901)	BF
76	Wlassicsia pannonica Daday, 1903	BF
